# Supplementary material for: COVID-19 Vaccination of Individuals with Down Syndrome—Data from the Trisomy 21 Research Society Survey on Safety, Efficacy, and Factors Associated with the Decision to Be Vaccinated
Source: Vaccines (Basel). 2022 Mar 29;10(4):530. doi: 10.3390/vaccines10040530 (PMC9030605; doi:10.3390/vaccines10040530)
Supplement: Supplementary file 1 [file vaccines-10-00530-s001.zip]

Archive with 2 entries (2 files):
- T21RS Group Authors Affiliations.pdf
- vaccines-1630190_supplement_final.pdf
